# Supplementary material for: Diffuse large B-cell lymphoma microenvironment displays a predominant macrophage infiltrate marked by a strong inflammatory signature
Source: Front Immunol. 2023 May 2;14:1048567. doi: 10.3389/fimmu.2023.1048567 (PMC10185825; doi:10.3389/fimmu.2023.1048567)
Supplement: Supplementary Table 1 — List of the characteristics of patients with DLBCL from the TCGA database. [file DataSheet_1.xlsx]

## Sheet: DLBCL 47 patients TCGA data
cr_patient_barcode	tcga-fa-8693	tcga-fa-a4bb	tcga-fa-a4xk	tcga-fa-a6hn	tcga-fa-a6ho	tcga-fa-a7ds	tcga-fa-a7q1	tcga-fa-a82f	tcga-fa-a86f	tcga-ff-8041	tcga-ff-8042	tcga-ff-8043	tcga-ff-8046	tcga-ff-8047	tcga-ff-8061	tcga-ff-8062	tcga-ff-a7cq	tcga-ff-a7cr	tcga-ff-a7cx	tcga-fm-8000	tcga-g8-6324	tcga-g8-6325	tcga-g8-6326	tcga-g8-6906	tcga-g8-6907	tcga-g8-6909	tcga-g8-6914	tcga-gr-7351	tcga-gr-7353	tcga-gr-a4d4	tcga-gr-a4d5	tcga-gr-a4d6	tcga-gr-a4d9	tcga-gs-a9tq	tcga-gs-a9tt	tcga-gs-a9tu	tcga-gs-a9tv	tcga-gs-a9tw	tcga-gs-a9tx	tcga-gs-a9ty	tcga-gs-a9tz	tcga-gs-a9u3	tcga-gs-a9u4	tcga-rq-a68n	tcga-rq-a6jb	tcga-rq-aaat	tcga-vb-a8qn
bcr_patient_uuid	a43e5f0e-a21f-48d8-97e0-084d413680b7	1843c82e-7a35-474f-9f79-c0a9af9aa09c	a5b188f0-a6d3-4d4a-b04f-36d47ec05338	0bf573ac-cd1e-42d8-90cf-b30d7b08679c	69f23725-adca-48ac-9b33-80a7aae24cfe	ed746cb9-0f2f-48ce-923a-3a9f9f00b331	0030a28c-81aa-44b0-8be0-b35e1dcbf98c	e6365b38-bc44-400c-b4aa-18ce8ff5bfce	b56bdbdb-43af-4a03-a072-54dd22d7550c	1f971af1-6772-4fe6-8d35-bbe527a037fe	f0a326d2-1f3e-4a5d-bca8-32aaccc52338	a8e2df1e-4042-42af-9231-3a00e83489f0	67325322-483f-443f-9ffa-2a20d108a2fb	f978cb0f-d319-4c01-b4c5-23ae1403a106	c8cde9ea-89e9-4ee8-8a46-417a48f6d3ab	0e9fcccc-0630-408d-a121-2c6413824cb7	f553f1a9-ecf2-4783-a609-6adca7c4c597	f784bc3a-751b-4025-aab2-0af2f6f24266	29e3d122-15a1-4235-a356-b1a9f94ceb39	e56e4d9c-052e-4ec6-a81b-dbd53e9c8ffe	6a21c948-cd85-4150-8c01-83017d7dc1ed	ea54dbad-1b23-41cc-9378-d4002a8fca51	f8cf647b-1447-4ac3-8c43-bef07765cabf	3f5a897d-1eaa-4d4c-8324-27ac07c90927	31bbad4e-3789-42ec-9faa-1cb86970f723	a468e725-ad4b-411d-ac5c-2eacc68ec580	3622cf29-600f-4410-84d4-a9afeb41c475	7a589441-11ef-4158-87e7-3951d86bc2aa	c3d662ee-48d0-454a-bb0c-77d3338d3747	d7df78b5-24f1-4ff4-bd9b-f0e6bec8289a	f855dad1-6ffc-493e-ba6c-970874bc9210	c1c06604-5ae2-4a53-b9c0-eb210d38e3f0	5eff68ff-f6c3-40c9-9fc8-00e684a7b712	45b0cf9f-a879-417f-8f39-7770552252c0	33365d22-cb83-4d8e-a2d1-06b675f75f6e	1ea575f1-f731-408b-a629-f5f4abab569e	c85f340e-584b-4f3b-b6a5-540491fc8ad2	29aff186-c321-4ff9-b81b-105e27e620ff	58e66976-4507-4552-ac53-83a49a142dde	6e9437f0-a4ed-475c-ab0e-bf1431c70a90	eda9496e-be80-4a13-bf06-89f0cc9e937f	fdecb74f-ac4e-46b1-b23a-5f7fde96ef9f	0e251c03-bf86-4ed8-b45d-3cbc97160502	25ff86af-beb4-480c-b706-f3fe0306f7cf	dc87a809-95de-4eb7-a1c2-2650475f2d7e	4dd86ebd-ef16-4b2b-9ea0-5d1d7afef257	a6923479-4e68-4ea8-87ed-e9642b9d43d5
patient_id	8693	a4bb	a4xk	a6hn	a6ho	a7ds	a7q1	a82f	a86f	8041	8042	8043	8046	8047	8061	8062	a7cq	a7cr	a7cx	8000	6324	6325	6326	6906	6907	6909	6914	7351	7353	a4d4	a4d5	a4d6	a4d9	a9tq	a9tt	a9tu	a9tv	a9tw	a9tx	a9ty	a9tz	a9u3	a9u4	a68n	a6jb	aaat	a8qn
vital_status	alive	alive	dead	dead	alive	alive	dead	alive	alive	alive	alive	alive	alive	alive	alive	alive	alive	dead	alive	alive	dead	alive	alive	dead	dead	dead	alive	alive	alive	alive	alive	alive	alive	alive	alive	alive	alive	alive	alive	alive	alive	alive	dead	alive	alive	alive	alive
days_to_death	NA	NA	708	58	NA	NA	248	NA	NA	NA	NA	NA	NA	NA	NA	NA	NA	313	NA	NA	1252	NA	NA	6425	595	3553	NA	NA	NA	NA	NA	NA	NA	NA	NA	NA	NA	NA	NA	NA	NA	NA	391	NA	NA	NA	NA
days_to_last_followup	132	132	NA	NA	749	719	NA	427	553	1081	946	965	751	126	832	679	298	NA	385	972	NA	1581	2131	NA	NA	NA	5980	4578	2983	1581	1299	1334	1739	982	1163	3897	730	1617	1373	3333	765	3394	NA	788	1	17	0
additional_studies	NA	NA	NA	NA	NA	NA	NA	NA	NA	NA	NA	NA	NA	NA	NA	NA	NA	NA	NA	NA	NA	NA	NA	NA	NA	NA	NA	NA	NA	NA	NA	NA	NA	NA	NA	NA	NA	NA	NA	NA	NA	NA	NA	NA	NA	NA	NA
age_at_initial_pathologic_diagnosis	75	67	40	73	58	54	61	48	64	28	57	70	51	38	42	60	74	61	46	70	43	69	52	58	57	67	67	56	36	57	46	54	66	69	70	45	40	23	37	82	51	77	27	63	62	63	55
anatomic_treatment_site	NA	NA	NA	NA	NA	NA	NA	NA	primary tumor field	NA	NA	NA	NA	NA	NA	NA	NA	NA	NA	NA	distant site	NA	NA	NA	NA	NA	NA	primary tumor field	NA	NA	NA	NA	NA	NA	NA	primary tumor field	primary tumor field	primary tumor field	primary tumor field	NA	primary tumor field	NA	NA	NA	NA	NA	NA
b_lymphocyte_genotyping_method	NA	NA	NA	NA	NA	NA	NA	NA	NA	NA	NA	NA	NA	NA	NA	NA	NA	NA	NA	NA	igh pcr	igh pcr	igh pcr	igh southern blot	igh southern blot	NA	NA	NA	NA	NA	NA	NA	NA	NA	NA	igh pcr	NA	NA	NA	NA	NA	NA	igh pcr	NA	NA	NA	NA
b_symptoms	no	yes	no	no	no	no	no	no	no	no	no	no	no	no	yes	no	yes	no	yes	no	no	yes	yes	yes	no	no	no	no	no	yes	yes	no	no	no	no	no	no	no	no	no	no	yes	no	NA	no	NA	yes
bcr	nationwide children's hospital	nationwide children's hospital	nationwide children's hospital	nationwide children's hospital	nationwide children's hospital	nationwide children's hospital	nationwide children's hospital	nationwide children's hospital	nationwide children's hospital	nationwide children's hospital	nationwide children's hospital	nationwide children's hospital	nationwide children's hospital	nationwide children's hospital	nationwide children's hospital	nationwide children's hospital	nationwide children's hospital	nationwide children's hospital	nationwide children's hospital	nationwide children's hospital	nationwide children's hospital	nationwide children's hospital	nationwide children's hospital	nationwide children's hospital	nationwide children's hospital	nationwide children's hospital	nationwide children's hospital	nationwide children's hospital	nationwide children's hospital	nationwide children's hospital	nationwide children's hospital	nationwide children's hospital	nationwide children's hospital	nationwide children's hospital	nationwide children's hospital	nationwide children's hospital	nationwide children's hospital	nationwide children's hospital	nationwide children's hospital	nationwide children's hospital	nationwide children's hospital	nationwide children's hospital	nationwide children's hospital	nationwide children's hospital	nationwide children's hospital	nationwide children's hospital	nationwide children's hospital
bcr_followup_barcode	tcga-fa-8693-f42020	tcga-fa-a4bb-f49912	tcga-fa-a4xk-f68091	tcga-fa-a6hn-f63567	tcga-fa-a6ho-f71473	tcga-fa-a7ds-f71471	tcga-fa-a7q1-f63621	tcga-fa-a82f-f65335	tcga-fa-a86f-f70699	tcga-ff-8041-f30778	tcga-ff-8042-f30771	tcga-ff-8043-f30759	tcga-ff-8046-f30762	tcga-ff-8047-f30870	tcga-ff-8061-f30766	tcga-ff-8062-f30774	tcga-ff-a7cq-f65036	tcga-ff-a7cr-f50793	tcga-ff-a7cx-f50789	tcga-fm-8000-f64268	tcga-g8-6324-f37605	tcga-g8-6325-f40599	tcga-g8-6326-f68655	tcga-g8-6906-f32214	NA	tcga-g8-6909-f43062	tcga-g8-6914-f43065	tcga-gr-7351-f55516	tcga-gr-7353-f55519	tcga-gr-a4d4-f68696	tcga-gr-a4d5-f55579	tcga-gr-a4d6-f55581	tcga-gr-a4d9-f55583	tcga-gs-a9tq-f72118	tcga-gs-a9tt-f66756	tcga-gs-a9tu-f70366	tcga-gs-a9tv-f70367	tcga-gs-a9tw-f70368	tcga-gs-a9tx-f72119	tcga-gs-a9ty-f66822	tcga-gs-a9tz-f70392	tcga-gs-a9u3-f70370	tcga-gs-a9u4-f66825	tcga-rq-a68n-f64642	tcga-rq-a6jb-f68331	tcga-rq-aaat-f64663	tcga-vb-a8qn-f56126
bcr_followup_uuid	d9cf9799-3943-49e3-8754-955e2ad1464a	07c494bf-f864-426e-9a20-f7c9c208cbe5	a79d25a6-203f-424d-ab83-8a55197de78d	2ff9624c-c1ff-4a3b-9ffb-0a2e1136a1cd	1af7cbe8-bdb7-4793-a63e-b3ef238ab3d0	ed0afb83-213c-4627-8390-0b13d67edf31	f35242a4-f134-40e5-94d3-4d58df5ed662	39e316b6-aaf8-4279-a03f-f4cfd7303ccb	1cd76440-dc26-429b-9f93-ff9ffbadb13c	20770ea5-91f7-42ef-ad92-11a3e8d7b369	a9fb2e2a-28a4-440e-a9be-0a672b90de76	05794e09-53fe-42e6-8501-90e8f3a0f19a	85b1822d-b3b9-4102-9e8c-dcf8052ea79a	965498ce-9854-437b-9290-d7ffb7c1398d	8b9f2d72-9eba-4b1d-8d0e-c1af67b70b1f	30c0302b-4cbd-473c-b2e5-4898a1a57d6e	860c7a32-8cd0-4321-80e0-3f92fc4e49bb	12a9cfbb-7eb0-4887-a1c7-a93427ae44ce	b2807d21-d356-44f3-a5a8-aa80a84f1973	12cc0b84-76ab-48cb-bfdb-ffe0c4aafe74	a76cbef3-88e3-4092-aade-3227b48a5773	335060dd-20a3-4962-8ebe-7234a783b15a	0c96c3be-eb98-4b1e-86c2-cbb084f63387	6cecf8ea-7656-46d8-b423-84d7ca432b6d	NA	6bf9f37e-70eb-4747-9d70-b52672e24b62	c9bc9826-4e1e-4fe7-bf59-3c811503bfa3	e4057b20-cb77-4df8-a966-56b8588d349e	ed5f65d7-c42c-45ab-af7e-c64d1b1af030	f17155f3-37f5-45b7-8bd7-c6d9f572ffec	702666fb-91bd-49a5-8694-bc5ee20453d9	a5c7aa47-3668-4145-a52e-8b51b4d3aa04	4b44da4e-bd86-41e5-bf21-dd33f65ef785	109ad70a-707b-4db1-8b46-3ae6a20a7463	01292404-f955-478d-8493-a93da649af6c	b706abfd-8a52-40b1-b852-312d3442701c	f57905db-8af7-480d-8224-fb4c47ca504f	5ab94566-3773-476e-8040-9c04a544a9fb	da46dbc6-0abb-450a-9322-b6206193a4ff	1dcb66c5-1720-4af9-bca1-a6a46b1631e0	f98a5694-ba8d-4341-969a-25efe7fd8367	6148509e-9c80-437e-a023-56a32f4eac6a	ac3718da-0836-42af-8474-bf30318be3f7	c8029bb4-188e-4e2a-a472-c36067c7ff71	6045e86e-efa7-412b-bcb5-987949c18d28	60f40ad9-e01c-4e02-be0b-03b9484d3f7d	4f7b5547-2f51-443f-a4cf-4aa8d781c7fe
bcr_patient_canonical_status	canonical	canonical	canonical	canonical	canonical	canonical	canonical	canonical	canonical	canonical	canonical	canonical	canonical	canonical	canonical	canonical	canonical	canonical	canonical	canonical	canonical	canonical	canonical	canonical	canonical	canonical	canonical	canonical	canonical	canonical	canonical	canonical	canonical	canonical	canonical	canonical	canonical	canonical	canonical	canonical	canonical	canonical	canonical	canonical	canonical	canonical	canonical
bcr_radiation_barcode	NA	NA	NA	NA	NA	NA	NA	NA	tcga-fa-a86f-r71028	NA	NA	NA	NA	NA	NA	NA	NA	NA	NA	NA	tcga-g8-6324-r34298	NA	NA	tcga-g8-6906-r32225	tcga-g8-6907-r32160	NA	NA	tcga-gr-7351-r33603	NA	NA	NA	NA	NA	NA	NA	tcga-gs-a9tu-r66826	tcga-gs-a9tv-r66830	tcga-gs-a9tw-r66829	tcga-gs-a9tx-r66828	NA	tcga-gs-a9tz-r66827	NA	NA	NA	NA	NA	NA
bcr_radiation_uuid	NA	NA	NA	NA	NA	NA	NA	NA	d2cc08ba-24da-4c27-8dbf-10e3617449c8	NA	NA	NA	NA	NA	NA	NA	NA	NA	NA	NA	be898cc8-3cc9-4079-a464-64c648a61dcf	NA	NA	f5e84cfc-5ca6-4407-9731-221662353ae8	39a73be1-2a0f-4e4a-afee-d69586f49c4c	NA	NA	909ac6cb-8e8a-4069-a8de-2fe047b9f959	NA	NA	NA	NA	NA	NA	NA	0d46ee19-c43f-4efa-a298-f3d9f72f18be	31d2a042-f70d-498d-8e4b-173e05429f10	07142ac4-72df-4632-9739-86b2680302d8	51b02815-7cdc-4f65-a889-39c6230ace5f	NA	8355f0b0-73f6-4d24-a88f-ed152592aa76	NA	NA	NA	NA	NA	NA
bone_marrow_biopsy_done	NA	no	NA	no	no	no	no	no	no	NA	NA	NA	NA	NA	NA	NA	yes	no	yes	NA	NA	NA	NA	NA	yes	NA	NA	yes	yes	yes	yes	yes	yes	yes	yes	no	yes	yes	yes	no	yes	yes	yes	yes	NA	NA	NA
bone_marrow_involvement	NA	no	NA	NA	NA	NA	NA	NA	NA	no	no	no	no	no	no	no	yes	no	no	no	yes	no	yes	no	no	no	no	no	no	no	no	no	no	no	no	NA	no	no	no	NA	no	no	no	no	NA	NA	NA
bone_marrow_sample_histology	NA	NA	NA	NA	NA	NA	NA	NA	NA	NA	NA	NA	NA	NA	NA	NA	concordant histology	NA	NA	discordant histology	discordant histology	NA	concordant histology	NA	NA	NA	NA	NA	NA	NA	NA	NA	NA	NA	NA	NA	NA	NA	NA	NA	NA	NA	NA	NA	NA	NA	NA
cd4_counts_at_diagnosis	NA	NA	NA	NA	NA	NA	NA	NA	NA	NA	NA	NA	NA	NA	NA	NA	NA	NA	NA	NA	NA	NA	NA	NA	NA	NA	NA	NA	NA	NA	NA	NA	NA	NA	NA	NA	NA	NA	NA	NA	NA	NA	NA	NA	NA	NA	NA
cdc_hiv_risk_group	NA	NA	NA	NA	NA	NA	NA	NA	NA	NA	NA	NA	NA	NA	NA	NA	NA	NA	NA	NA	NA	NA	NA	NA	NA	NA	NA	NA	NA	NA	NA	NA	NA	NA	NA	NA	NA	NA	NA	NA	NA	NA	NA	NA	NA	NA	NA
clinical_m	NA	NA	NA	NA	NA	NA	NA	NA	NA	NA	NA	NA	NA	NA	NA	NA	NA	NA	NA	NA	NA	NA	NA	NA	NA	NA	NA	NA	NA	NA	NA	NA	NA	NA	NA	NA	NA	NA	NA	NA	NA	NA	NA	NA	NA	NA	NA
clinical_n	NA	NA	NA	NA	NA	NA	NA	NA	NA	NA	NA	NA	NA	NA	NA	NA	NA	NA	NA	NA	NA	NA	NA	NA	NA	NA	NA	NA	NA	NA	NA	NA	NA	NA	NA	NA	NA	NA	NA	NA	NA	NA	NA	NA	NA	NA	NA
clinical_stage	stage i	stage iv	stage ii	NA	NA	stage ii	stage i	stage ii	stage iii	stage i	stage ii	stage ii	stage ii	stage ii	stage ii	stage i	stage iv	stage iv	stage iv	stage ii	stage iv	stage iv	stage iv	NA	stage iv	stage iii	stage iii	stage i	stage ii	stage iv	stage iv	stage i	stage iv	stage ii	stage iv	stage ii	stage ii	stage ii	stage i	stage i	stage ii	stage iii	stage ii	NA	NA	NA	stage iii
clinical_t	NA	NA	NA	NA	NA	NA	NA	NA	NA	NA	NA	NA	NA	NA	NA	NA	NA	NA	NA	NA	NA	NA	NA	NA	NA	NA	NA	NA	NA	NA	NA	NA	NA	NA	NA	NA	NA	NA	NA	NA	NA	NA	NA	NA	NA	NA	NA
clinical_trail_drug_classification	NA	NA	NA	NA	NA	NA	NA	NA	NA	NA	NA	NA	NA	NA	NA	NA	NA	NA	NA	NA	NA	NA	NA	NA	NA	NA	NA	NA	NA	NA	NA	NA	NA	NA	NA	NA	NA	NA	NA	NA	NA	NA	NA	NA	NA	NA	NA
course_number	NA	NA	NA	NA	NA	NA	NA	NA	NA	NA	NA	NA	NA	NA	NA	NA	NA	NA	NA	NA	NA	NA	NA	1	1	NA	NA	NA	NA	NA	NA	NA	NA	NA	NA	NA	NA	NA	NA	NA	NA	NA	NA	NA	NA	NA	NA
day_of_dcc_upload	21	21	21	21	21	21	21	21	21	21	21	21	21	21	21	21	21	21	21	21	21	21	21	21	21	21	21	21	21	21	21	21	21	21	21	21	21	21	21	21	21	21	21	21	21	21	21
day_of_form_completion	9	14	21	13	30	30	11	22	2	14	14	14	14	5	17	17	18	30	30	28	5	25	5	17	17	9	10	1	1	11	1	1	1	16	6	10	10	10	16	6	11	10	6	9	14	23	11
days_to_birth	-27468	-24590	-14723	-27025	-21330	-20087	-22454	-17819	-23641	-10466	-21005	-25612	-18853	-13996	-15358	-21959	-27255	-22471	-16924	-25724	-15750	-25256	-19238	-21272	-21021	-24661	-24569	-20812	-13317	-20888	-17023	-19838	-24405	-25292	-25794	-16720	-14838	-8493	-13708	-30256	-18691	-28474	-10075	-23127	-22859	-23178	-20270
days_to_hiv_diagnosis	NA	NA	NA	NA	NA	NA	NA	NA	NA	NA	NA	NA	NA	NA	NA	NA	NA	NA	NA	NA	NA	NA	NA	NA	NA	NA	NA	NA	NA	NA	NA	NA	NA	NA	NA	NA	NA	NA	NA	NA	NA	NA	NA	NA	NA	NA	NA
days_to_index	0	0	0	0	0	0	0	0	0	0	0	0	0	0	0	0	0	0	0	0	0	0	0	0	0	0	0	0	0	0	0	0	0	0	0	0	0	0	0	0	0	0	0	0	0	0	0
days_to_initial_pathologic_diagnosis	0	0	0	0	0	0	0	0	0	0	0	0	0	0	0	0	0	0	0	0	0	0	0	0	0	0	0	0	0	0	0	0	0	0	0	0	0	0	0	0	0	0	0	0	0	0	0
days_to_psa	NA	NA	NA	NA	NA	NA	NA	NA	NA	NA	NA	NA	NA	NA	NA	NA	NA	NA	NA	NA	NA	NA	NA	NA	NA	NA	NA	NA	NA	NA	NA	NA	NA	NA	NA	NA	NA	NA	NA	NA	NA	NA	NA	NA	NA	NA	NA
days_to_radiation_therapy_end	NA	NA	NA	NA	NA	NA	NA	NA	280	NA	NA	NA	NA	NA	NA	NA	NA	NA	NA	NA	591	NA	NA	2648	385	NA	NA	141	NA	NA	NA	NA	NA	NA	NA	235	169	208	96	NA	182	NA	NA	NA	NA	NA	NA
days_to_radiation_therapy_start	NA	NA	NA	NA	NA	NA	NA	NA	244	NA	NA	NA	NA	NA	NA	NA	NA	NA	NA	NA	563	NA	NA	2646	383	NA	NA	112	NA	NA	NA	NA	NA	NA	NA	214	149	188	76	NA	156	NA	NA	NA	NA	NA	NA
days_to_sample_procurement	NA	NA	NA	NA	NA	NA	NA	NA	NA	NA	NA	NA	NA	NA	NA	NA	NA	NA	NA	NA	NA	NA	NA	NA	NA	NA	NA	NA	NA	NA	NA	NA	NA	NA	NA	NA	NA	NA	NA	NA	NA	NA	NA	NA	NA	NA	NA
disease_code	dlbc	dlbc	dlbc	dlbc	dlbc	dlbc	dlbc	dlbc	dlbc	dlbc	dlbc	dlbc	dlbc	dlbc	dlbc	dlbc	dlbc	dlbc	dlbc	dlbc	dlbc	dlbc	dlbc	dlbc	dlbc	dlbc	dlbc	dlbc	dlbc	dlbc	dlbc	dlbc	dlbc	dlbc	dlbc	dlbc	dlbc	dlbc	dlbc	dlbc	dlbc	dlbc	dlbc	dlbc	dlbc	dlbc	dlbc
drugs	NA	NA	NA	NA	NA	NA	NA	NA	NA	NA	NA	NA	NA	NA	NA	NA	NA	NA	NA	NA	NA	NA	NA	NA	NA	NA	NA	NA	NA	NA	NA	NA	NA	NA	NA	NA	NA	NA	NA	NA	NA	NA	NA	NA	NA	NA	NA
eastern_cancer_oncology_group	NA	NA	NA	NA	NA	NA	NA	NA	NA	0	0	1	0	2	0	0	3	0	0	NA	1	1	0	NA	NA	0	NA	1	1	2	1	0	1	1	1	1	0	0	0	1	0	1	0	NA	NA	NA	NA
ebv_positive_malignant_cells_percent	NA	NA	NA	NA	NA	NA	NA	NA	NA	NA	NA	NA	NA	NA	NA	NA	NA	NA	NA	NA	NA	NA	NA	NA	NA	NA	NA	NA	NA	NA	NA	NA	NA	NA	NA	NA	NA	NA	NA	NA	NA	NA	80	NA	NA	NA	NA
ebv_status_malignant_cells_method	NA	NA	NA	NA	NA	NA	NA	NA	NA	NA	NA	NA	NA	NA	NA	NA	NA	NA	eber in situ hybridization	NA	NA	NA	eber in situ hybridization	NA	NA	NA	NA	NA	NA	NA	NA	NA	NA	NA	eber in situ hybridization	NA	eber in situ hybridization	eber in situ hybridization	NA	NA	eber in situ hybridization	NA	eber in situ hybridization	NA	NA	NA	NA
epstein_barr_viral_status	NA	NA	NA	NA	NA	NA	NA	NA	NA	NA	NA	NA	NA	NA	NA	NA	NA	NA	negative	NA	NA	NA	negative	NA	NA	NA	NA	NA	NA	NA	NA	NA	NA	NA	negative	NA	negative	negative	NA	NA	negative	NA	positive	NA	NA	NA	NA
ethnicity	not hispanic or latino	not hispanic or latino	not hispanic or latino	not hispanic or latino	not hispanic or latino	not hispanic or latino	not hispanic or latino	not hispanic or latino	not hispanic or latino	not hispanic or latino	not hispanic or latino	not hispanic or latino	not hispanic or latino	not hispanic or latino	not hispanic or latino	not hispanic or latino	not hispanic or latino	not hispanic or latino	not hispanic or latino	not hispanic or latino	not hispanic or latino	not hispanic or latino	not hispanic or latino	not hispanic or latino	not hispanic or latino	not hispanic or latino	not hispanic or latino	not hispanic or latino	not hispanic or latino	not hispanic or latino	not hispanic or latino	not hispanic or latino	not hispanic or latino	hispanic or latino	hispanic or latino	hispanic or latino	hispanic or latino	hispanic or latino	hispanic or latino	hispanic or latino	hispanic or latino	hispanic or latino	hispanic or latino	hispanic or latino	not hispanic or latino	hispanic or latino	not hispanic or latino
extranodal_involvement	yes	yes	yes	no	no	no	no	no	no	no	no	yes	no	no	yes	yes	yes	yes	yes	yes	yes	no	yes	yes	no	no	no	yes	no	yes	yes	no	yes	no	yes	no	no	no	no	no	no	no	no	NA	yes	NA	yes
extranodal_involvment_site_other	NA	spleen	NA	NA	NA	NA	NA	NA	NA	NA	NA	NA	NA	NA	NA	NA	bladder	NA	NA	NA	NA	NA	omentum	spleen	NA	NA	NA	NA	NA	NA	NA	NA	NA	NA	NA	NA	NA	NA	NA	NA	NA	NA	NA	NA	NA	NA	NA
extranodal_sites_involvement_number	1	2	1	NA	NA	1	NA	1	NA	NA	NA	1	NA	NA	1	1	6	2	4	2	1	0	2	1	0	0	NA	1	0	2	3	0	3	0	2	0	0	0	0	0	0	NA	0	3	3	1	NA
file_uuid	7f3eb57c-d72f-4cb0-9dab-81bdb7f78ce4	01054a53-7f56-4b5b-95d6-20a646fbd228	3dc94f08-4261-4f59-be80-4cc074f98c92	011f287b-b26c-4192-ace9-e57c113caec5	ff231b61-4365-4211-9d14-6a5974dbe99d	9c0e4da4-ffa7-4fdf-a019-c1b0443cf838	4fa300e1-eff6-4dc4-89bd-c80911695ac3	35e4a76e-2a63-4524-a6cd-fc49991ec1f3	10c91dcb-94cb-4e38-a508-d17189d7b0e2	40ee86a8-05d3-4c61-a7d7-f5861c8068ad	05444ab3-0e67-42e3-b525-66f6505c8482	8a6f3434-e21d-4ab3-b95b-1c25cfd28bfb	3bac5145-9bdd-4bea-9ff6-21c5664b3758	a754b9d6-cd57-4002-954f-a6e28f513115	d202bc1a-9d37-4046-a3dc-21fa8f610685	be1ffb69-5f6e-4f53-8948-70bf55f40e95	ef8071ab-8cae-47c5-aa64-f6af6f5f3b46	8a197344-616e-47d6-a2a3-f181e49e90f3	2f409254-ab57-4d3a-84d6-3c497a091676	240d9caf-5a59-4895-aeb0-58391f04802a	e2b7fdc7-a9b2-4edb-a94f-806d985d030d	52a18a2a-3aa7-4798-b992-e29fce28e9d7	685a6178-7207-4afa-a906-3948b24a34b8	99ebcc75-aaef-4ea6-ae88-9e9e8e5f2f22	be270b66-bbee-4575-8054-3be9e7d90f1a	3c382421-dea6-4e2a-a920-bf73bfaf2242	4e1b7a57-2dfb-4248-a5a0-aa894c04aa22	5deb7f1a-eb20-4ab6-b408-4105fdaa4272	27564a73-13a8-410a-a7cb-125041e84b2a	57d74a6c-7715-412a-902c-c398d3b665fb	fe01aa0c-e49e-4185-bfe0-ccf8358eca50	c226fa50-5bb7-4ddd-9795-9cdcafda8e11	d5f07a92-79df-46e5-8bfa-c3b1ad39ced3	bd3cf340-2f1f-4367-ab30-0304d93d52bc	a5f4e16e-e2cd-4ec2-a9eb-3b827c04495c	e9b11a1d-7633-456e-8ebe-ef9a690e62e0	e0ba0bfb-d61e-4172-9d63-2eea73318646	efb89a47-80e3-4158-b0fe-1be2d059f8b6	8dd9ff8a-dfb1-49a8-92da-7b47ee438e69	9396f16d-60fd-461d-a6b9-2f204fdf1db5	b152ac3b-3445-4a60-8194-c77be3119214	c11f4ed0-187f-4058-bf26-067ed06a3c97	64f3b7ac-bfdc-4800-9448-80d7879f0187	1dd0fc46-aa75-49c9-ab86-4cb8d5028fdf	150966b1-d48e-4a12-8f12-6bd79facce86	843883dc-032a-4bf6-b564-fa1921418260	bdd4b9a7-73e1-402f-a17a-df122b5ce7e7
follicular_percent	< or = 10%	< or = 10%	< or = 10%	< or = 10%	< or = 10%	< or = 10%	< or = 10%	< or = 10%	< or = 10%	< or = 10%	< or = 10%	< or = 10%	< or = 10%	< or = 10%	< or = 10%	< or = 10%	< or = 10%	< or = 10%	< or = 10%	< or = 10%	NA	NA	NA	NA	NA	NA	NA	< or = 10%	< or = 10%	< or = 10%	< or = 10%	< or = 10%	< or = 10%	< or = 10%	< or = 10%	< or = 10%	< or = 10%	< or = 10%	< or = 10%	< or = 10%	< or = 10%	< or = 10%	< or = 10%	< or = 10%	< or = 10%	< or = 10%	NA
follow_ups	NA	NA	NA	NA	NA	NA	NA	NA	NA	NA	NA	NA	NA	NA	NA	NA	NA	NA	NA	NA	NA	NA	NA	NA	NA	NA	NA	NA	NA	NA	NA	NA	NA	NA	NA	NA	NA	NA	NA	NA	NA	NA	NA	NA	NA	NA	NA
followup_case_report_form_submission_reason	scheduled follow-up submission	scheduled follow-up submission	scheduled follow-up submission	scheduled follow-up submission	scheduled follow-up submission	scheduled follow-up submission	scheduled follow-up submission	scheduled follow-up submission	scheduled follow-up submission	scheduled follow-up submission	scheduled follow-up submission	scheduled follow-up submission	scheduled follow-up submission	additional new tumor event	scheduled follow-up submission	scheduled follow-up submission	scheduled follow-up submission	additional new tumor event	scheduled follow-up submission	scheduled follow-up submission	scheduled follow-up submission	scheduled follow-up submission	scheduled follow-up submission	scheduled follow-up submission	NA	scheduled follow-up submission	scheduled follow-up submission	scheduled follow-up submission	scheduled follow-up submission	scheduled follow-up submission	scheduled follow-up submission	scheduled follow-up submission	scheduled follow-up submission	scheduled follow-up submission	scheduled follow-up submission	scheduled follow-up submission	scheduled follow-up submission	scheduled follow-up submission	scheduled follow-up submission	scheduled follow-up submission	scheduled follow-up submission	scheduled follow-up submission	scheduled follow-up submission	scheduled follow-up submission	scheduled follow-up submission	scheduled follow-up submission	scheduled follow-up submission
gender	male	male	male	male	female	female	female	female	female	female	female	female	male	female	male	female	male	male	male	female	female	male	male	male	female	male	male	female	male	female	female	female	female	female	male	male	female	female	male	female	male	female	female	male	female	female	male
genetic_abnormalities	NA	NA	NA	NA	NA	NA	NA	NA	NA	NA	NA	NA	NA	NA	NA	NA	NA	NA	NA	NA	NA	NA	NA	NA	NA	NA	NA	NA	NA	NA	NA	NA	NA	NA	NA	NA	NA	NA	NA	NA	NA	NA	NA	NA	NA	NA	NA
genetic_testing_results	NA	NA	NA	NA	NA	NA	NA	NA	NA	NA	NA	NA	NA	NA	NA	NA	NA	NA	NA	NA	NA	NA	NA	NA	NA	NA	NA	NA	NA	NA	NA	NA	NA	NA	NA	NA	NA	NA	NA	NA	NA	NA	NA	NA	NA	NA	NA
gleason_score	NA	NA	NA	NA	NA	NA	NA	NA	NA	NA	NA	NA	NA	NA	NA	NA	NA	NA	NA	NA	NA	NA	NA	NA	NA	NA	NA	NA	NA	NA	NA	NA	NA	NA	NA	NA	NA	NA	NA	NA	NA	NA	NA	NA	NA	NA	NA
hbv_test	NA	NA	NA	NA	NA	NA	NA	NA	NA	NA	NA	NA	NA	NA	NA	NA	NA	NA	NA	NA	NA	NA	NA	NA	NA	NA	NA	NA	NA	NA	NA	NA	NA	NA	NA	NA	NA	NA	NA	NA	NA	NA	NA	NA	NA	NA	NA
hcv_test	NA	NA	NA	NA	NA	NA	NA	NA	NA	NA	NA	NA	NA	NA	NA	NA	NA	NA	NA	NA	NA	NA	NA	NA	NA	NA	NA	NA	NA	NA	NA	NA	NA	NA	NA	NA	NA	NA	NA	NA	NA	NA	NA	NA	NA	NA	NA
height	169	178	165	162	158	157	157	157	156	173	171	146	178	155	171	157	162	170	174	155	165.5	171	185	164.3	154.2	178	172	166.5	171.5	168	159.5	155	164.7	155	169	183	160	165	187	153	168	157	163	162	167	162.5	180
histological_type	diffuse large b-cell lymphoma (dlbcl) nos (any anatomic site nodal or extranodal)	diffuse large b-cell lymphoma (dlbcl) nos (any anatomic site nodal or extranodal)	diffuse large b-cell lymphoma (dlbcl) nos (any anatomic site nodal or extranodal)	diffuse large b-cell lymphoma (dlbcl) nos (any anatomic site nodal or extranodal)	diffuse large b-cell lymphoma (dlbcl) nos (any anatomic site nodal or extranodal)	diffuse large b-cell lymphoma (dlbcl) nos (any anatomic site nodal or extranodal)	diffuse large b-cell lymphoma (dlbcl) nos (any anatomic site nodal or extranodal)	diffuse large b-cell lymphoma (dlbcl) nos (any anatomic site nodal or extranodal)	diffuse large b-cell lymphoma (dlbcl) nos (any anatomic site nodal or extranodal)	primary mediastinal (thymic) dlbcl	diffuse large b-cell lymphoma (dlbcl) nos (any anatomic site nodal or extranodal)	diffuse large b-cell lymphoma (dlbcl) nos (any anatomic site nodal or extranodal)	diffuse large b-cell lymphoma (dlbcl) nos (any anatomic site nodal or extranodal)	diffuse large b-cell lymphoma (dlbcl) nos (any anatomic site nodal or extranodal)	diffuse large b-cell lymphoma (dlbcl) nos (any anatomic site nodal or extranodal)	diffuse large b-cell lymphoma (dlbcl) nos (any anatomic site nodal or extranodal)	diffuse large b-cell lymphoma (dlbcl) nos (any anatomic site nodal or extranodal)	diffuse large b-cell lymphoma (dlbcl) nos (any anatomic site nodal or extranodal)	diffuse large b-cell lymphoma (dlbcl) nos (any anatomic site nodal or extranodal)	diffuse large b-cell lymphoma (dlbcl) nos (any anatomic site nodal or extranodal)	diffuse large b-cell lymphoma (dlbcl) nos (any anatomic site nodal or extranodal)	diffuse large b-cell lymphoma (dlbcl) nos (any anatomic site nodal or extranodal)	diffuse large b-cell lymphoma (dlbcl) nos (any anatomic site nodal or extranodal)	diffuse large b-cell lymphoma (dlbcl) nos (any anatomic site nodal or extranodal)	diffuse large b-cell lymphoma (dlbcl) nos (any anatomic site nodal or extranodal)	diffuse large b-cell lymphoma (dlbcl) nos (any anatomic site nodal or extranodal)	diffuse large b-cell lymphoma (dlbcl) nos (any anatomic site nodal or extranodal)	diffuse large b-cell lymphoma (dlbcl) nos (any anatomic site nodal or extranodal)	diffuse large b-cell lymphoma (dlbcl) nos (any anatomic site nodal or extranodal)	diffuse large b-cell lymphoma (dlbcl) nos (any anatomic site nodal or extranodal)	diffuse large b-cell lymphoma (dlbcl) nos (any anatomic site nodal or extranodal)	diffuse large b-cell lymphoma (dlbcl) nos (any anatomic site nodal or extranodal)	diffuse large b-cell lymphoma (dlbcl) nos (any anatomic site nodal or extranodal)	diffuse large b-cell lymphoma (dlbcl) nos (any anatomic site nodal or extranodal)	diffuse large b-cell lymphoma (dlbcl) nos (any anatomic site nodal or extranodal)	diffuse large b-cell lymphoma (dlbcl) nos (any anatomic site nodal or extranodal)	primary mediastinal (thymic) dlbcl	primary mediastinal (thymic) dlbcl	diffuse large b-cell lymphoma (dlbcl) nos (any anatomic site nodal or extranodal)	diffuse large b-cell lymphoma (dlbcl) nos (any anatomic site nodal or extranodal)	primary mediastinal (thymic) dlbcl	diffuse large b-cell lymphoma (dlbcl) nos (any anatomic site nodal or extranodal)	diffuse large b-cell lymphoma (dlbcl) nos (any anatomic site nodal or extranodal)	primary dlbcl of the cns	primary dlbcl of the cns	primary dlbcl of the cns	diffuse large b-cell lymphoma (dlbcl) nos (any anatomic site nodal or extranodal)
history_immunological_disease-2	NA	NA	NA	NA	NA	NA	NA	NA	NA	NA	NA	NA	NA	NA	NA	NA	NA	NA	NA	NA	NA	other	NA	NA	NA	NA	NA	NA	NA	NA	NA	NA	NA	NA	NA	NA	NA	NA	NA	NA	NA	NA	NA	NA	NA	NA	NA
history_immunological_disease	NA	NA	NA	NA	NA	NA	NA	NA	NA	NA	NA	NA	NA	NA	NA	NA	NA	NA	NA	other	NA	rheumatoid arthritis	NA	NA	NA	NA	NA	hashimoto's thyroiditis	NA	NA	NA	NA	other	NA	NA	NA	NA	NA	NA	NA	NA	NA	other	NA	NA	NA	NA
history_immunological_disease_other	NA	NA	NA	NA	NA	NA	NA	NA	NA	NA	NA	NA	NA	NA	NA	NA	NA	NA	NA	diverticulitis requiring colectomy	NA	non-insulin dependent diabetes mellitus	NA	NA	NA	NA	NA	NA	NA	NA	NA	NA	common variable immunodeficiency	NA	NA	NA	NA	NA	NA	NA	NA	NA	behget's disease	NA	NA	NA	NA
history_immunosuppresive_rx-2	NA	NA	NA	NA	NA	NA	NA	NA	NA	NA	NA	NA	NA	NA	NA	NA	NA	NA	NA	NA	NA	NA	NA	NA	NA	NA	NA	NA	NA	NA	NA	NA	NA	NA	NA	NA	NA	NA	NA	NA	NA	NA	other	NA	NA	NA	NA
history_immunosuppresive_rx	none	none	none	none	none	none	none	none	NA	none	none	none	none	none	none	none	none	none	none	none	none	methotrexate	none	NA	none	none	none	none	NA	NA	NA	NA	other	none	none	NA	NA	NA	NA	NA	NA	NA	azathioprine	NA	none	NA	none
history_immunosuppressive_rx_other	NA	NA	NA	NA	NA	NA	NA	NA	NA	NA	NA	NA	NA	NA	NA	NA	NA	NA	NA	NA	NA	NA	NA	NA	NA	NA	NA	NA	NA	NA	NA	NA	immunoglobulin	NA	NA	NA	NA	NA	NA	NA	NA	NA	prednisone	NA	NA	NA	NA
history_of_neoadjuvant_treatment	no	no	no	no	no	no	no	no	no	no	no	no	no	no	no	no	no	no	no	no	no	no	no	yes	no	no	no	no	no	no	no	no	no	no	no	no	no	no	no	no	no	no	no	no	no	no	no
history_of_other_malignancy	NA	NA	NA	NA	NA	NA	NA	NA	NA	NA	NA	NA	NA	NA	NA	NA	NA	NA	NA	NA	NA	NA	NA	NA	NA	NA	NA	NA	NA	NA	NA	NA	NA	NA	NA	NA	NA	NA	NA	NA	NA	NA	NA	NA	NA	NA	NA
history_relevant_infectious_dx	NA	NA	NA	NA	NA	NA	NA	NA	NA	NA	hepatitis b virus	hepatitis b virus	NA	hepatitis b virus	NA	hepatitis b virus	NA	hepatitis c	NA	NA	NA	NA	NA	NA	NA	NA	NA	NA	NA	NA	NA	NA	NA	NA	NA	NA	NA	NA	NA	NA	NA	NA	NA	NA	NA	NA	NA
history_relevant_infectious_dx_other	NA	NA	NA	NA	NA	NA	NA	NA	NA	NA	NA	NA	NA	NA	NA	NA	NA	NA	NA	NA	NA	NA	NA	NA	NA	NA	NA	NA	NA	NA	NA	NA	NA	NA	NA	NA	NA	NA	NA	NA	NA	NA	NA	NA	NA	NA	NA
hiv_rna_load_at_diagnosis	NA	NA	NA	NA	NA	NA	NA	NA	NA	NA	NA	NA	NA	NA	NA	NA	NA	NA	NA	NA	NA	NA	NA	NA	NA	NA	NA	NA	NA	NA	NA	NA	NA	NA	NA	NA	NA	NA	NA	NA	NA	NA	NA	NA	NA	NA	NA
hpv_test	NA	NA	NA	NA	NA	NA	NA	NA	NA	NA	NA	NA	NA	NA	NA	NA	NA	NA	NA	NA	NA	NA	NA	NA	NA	NA	NA	NA	NA	NA	NA	NA	NA	NA	NA	NA	NA	NA	NA	NA	NA	NA	NA	NA	NA	NA	NA
icd_10	c83.3	c83.3	c83.3	c83.3	c83.3	c50.9	c48.1	c83.3	c83.3	c38.1	c83.3	c83.3	c08.0	c83.3	c83.3	c83.3	c83.3	c83.3	c49.0	c83.3	c83.3	c83.3	c48.1	c83.3	c83.3	c77.1	c83.3	c83.3	c83.3	c83.3	c83.3	c83.3	c83.3	c83.3	c62.90	c83.3	c83.3	c83.3	c83.3	c83.3	c83.3	c83.3	c83.3	c71.7	c83.3	c71.6	c83.3
icd_o_3_histology	9680/3	9680/3	9680/3	9680/3	9680/3	9680/3	9680/3	9680/3	9680/3	9680/3	9680/3	9680/3	9680/3	9680/3	9680/3	9680/3	9680/3	9680/3	9680/3	9680/3	9680/3	9680/3	9680/3	9680/3	9680/3	9680/3	9680/3	9680/3	9680/3	9680/3	9680/3	9680/3	9680/3	9680/3	9680/3	9680/3	9680/3	9680/3	9680/3	9680/3	9680/3	9680/3	9680/3	9680/3	9680/3	9680/3	9680/3
icd_o_3_site	c16.9	c77.3	c17.1	c77.0	c77.0	c50.9	c48.1	c17.9	c77.3	c38.1	c77.0	c18.9	c08.0	c77.0	c17.9	c73.9	c77.0	c77.0	c49.0	c18.9	c77.2	c77.2	c48.1	c77.2	c77.0	c77.1	c77.0	c73.9	c77.0	c49.9	c77.0	c77.0	c77.0	c77.4	c62.9	c77.4	c77.0	c77.3	c77.4	c77.3	c77.0	c77.4	c77.0	c71.7	c41.0	c71.6	c16.9
igcccg_stage	NA	NA	NA	NA	NA	NA	NA	NA	NA	NA	NA	NA	NA	NA	NA	NA	NA	NA	NA	NA	NA	NA	NA	NA	NA	NA	NA	NA	NA	NA	NA	NA	NA	NA	NA	NA	NA	NA	NA	NA	NA	NA	NA	NA	NA	NA	NA
igh_genotype_results	NA	NA	NA	NA	NA	NA	NA	NA	NA	NA	NA	NA	NA	NA	NA	NA	NA	NA	NA	NA	clonal	clonal	clonal	non-clonal	non-clonal	NA	NA	NA	NA	NA	NA	NA	NA	NA	NA	non-clonal	NA	NA	NA	NA	NA	NA	clonal	NA	NA	NA	NA
igk_genotype_results	NA	NA	NA	NA	NA	NA	NA	NA	NA	NA	NA	NA	NA	NA	NA	NA	NA	NA	NA	NA	NA	NA	NA	NA	NA	NA	NA	NA	NA	NA	NA	NA	NA	NA	NA	NA	NA	NA	NA	NA	NA	NA	NA	NA	NA	NA	NA
informed_consent_verified	yes	yes	yes	yes	yes	yes	yes	yes	yes	yes	yes	yes	yes	yes	yes	yes	yes	yes	yes	yes	yes	yes	yes	yes	yes	yes	yes	yes	yes	yes	yes	yes	yes	yes	yes	yes	yes	yes	yes	yes	yes	yes	yes	yes	yes	yes	yes
init_pathology_dx_method_other	NA	NA	NA	NA	NA	NA	NA	NA	NA	NA	NA	NA	NA	NA	NA	NA	NA	NA	NA	NA	NA	NA	NA	NA	NA	NA	NA	NA	NA	NA	NA	NA	NA	NA	NA	NA	NA	NA	NA	NA	NA	NA	NA	NA	NA	NA	NA
initial_pathologic_diagnosis_method	NA	NA	NA	NA	NA	NA	NA	NA	NA	NA	NA	NA	NA	NA	NA	NA	NA	NA	NA	NA	NA	NA	NA	NA	NA	NA	NA	NA	NA	NA	NA	NA	NA	NA	NA	NA	NA	NA	NA	NA	NA	NA	NA	NA	NA	NA	NA
kshv_hhv8_test	NA	NA	NA	NA	NA	NA	NA	NA	NA	NA	NA	NA	NA	NA	NA	NA	NA	NA	NA	NA	NA	NA	NA	NA	NA	NA	NA	NA	NA	NA	NA	NA	NA	NA	NA	NA	NA	NA	NA	NA	NA	NA	NA	NA	NA	NA	NA
ldh_level	NA	NA	NA	NA	NA	NA	NA	NA	NA	499	461	536	623	667	414	682	978	446	714	321	498	NA	964	325	628	NA	NA	498	164	143	851	120	420	364	756	337	NA	252	257	288	NA	391	385	NA	NA	NA	NA
ldh_norm_range_upper	NA	NA	NA	NA	NA	NA	NA	NA	NA	380	380	380	380	380	380	380	380	380	380	260	618	618	618	185	618	NA	NA	618	250	192	618	192	618	450	450	450	450	450	450	450	450	450	450	NA	NA	NA	NA
lost_follow_up	yes	yes	no	no	no	no	no	no	no	NA	NA	NA	NA	NA	NA	NA	yes	no	yes	no	no	no	no	NA	NA	no	no	no	no	no	no	no	no	no	no	no	no	no	no	no	yes	yes	no	no	yes	yes	yes
lymph_node_examined_count	NA	NA	NA	NA	NA	NA	NA	NA	NA	NA	NA	NA	NA	NA	NA	NA	NA	NA	NA	NA	NA	NA	NA	NA	NA	NA	NA	NA	NA	NA	NA	NA	NA	NA	NA	NA	NA	NA	NA	NA	NA	NA	NA	NA	NA	NA	NA
lymph_node_involvement_site-10	NA	NA	NA	NA	NA	NA	NA	NA	NA	NA	NA	NA	NA	NA	NA	NA	splenic	NA	NA	NA	NA	NA	NA	NA	NA	NA	NA	NA	NA	NA	NA	NA	NA	NA	NA	NA	NA	NA	NA	NA	NA	NA	NA	NA	NA	NA	NA
lymph_node_involvement_site-2	NA	inguinal	NA	NA	NA	NA	NA	NA	NA	NA	supraclavicular	NA	submandibular	inguinal	NA	NA	cervical	cervical	NA	NA	NA	NA	NA	retroperitoneal	NA	NA	NA	NA	NA	NA	cervical	NA	cervical	inguinal	para-aortic	NA	mediastinal	cervical	NA	NA	mediastinal	iliac-common	submandibular	NA	NA	NA	NA
lymph_node_involvement_site-3	NA	NA	NA	NA	NA	NA	NA	NA	NA	NA	NA	NA	NA	NA	NA	NA	hilar	inguinal	NA	NA	NA	NA	NA	NA	NA	NA	NA	NA	NA	NA	inguinal	NA	hilar	NA	splenic	NA	para-aortic	mediastinal	NA	NA	supraclavicular	inguinal	NA	NA	NA	NA	NA
lymph_node_involvement_site-4	NA	NA	NA	NA	NA	NA	NA	NA	NA	NA	NA	NA	NA	NA	NA	NA	iliac-common	retroperitoneal	NA	NA	NA	NA	NA	NA	NA	NA	NA	NA	NA	NA	mesenteric	NA	iliac-common	NA	supraclavicular	NA	supraclavicular	para-aortic	NA	NA	NA	para-aortic	NA	NA	NA	NA	NA
lymph_node_involvement_site-5	NA	NA	NA	NA	NA	NA	NA	NA	NA	NA	NA	NA	NA	NA	NA	NA	iliac-external	NA	NA	NA	NA	NA	NA	NA	NA	NA	NA	NA	NA	NA	supraclavicular	NA	iliac-external	NA	NA	NA	NA	NA	NA	NA	NA	splenic	NA	NA	NA	NA	NA
lymph_node_involvement_site-6	NA	NA	NA	NA	NA	NA	NA	NA	NA	NA	NA	NA	NA	NA	NA	NA	mediastinal	NA	NA	NA	NA	NA	NA	NA	NA	NA	NA	NA	NA	NA	NA	NA	inguinal	NA	NA	NA	NA	NA	NA	NA	NA	NA	NA	NA	NA	NA	NA
lymph_node_involvement_site-7	NA	NA	NA	NA	NA	NA	NA	NA	NA	NA	NA	NA	NA	NA	NA	NA	mesenteric	NA	NA	NA	NA	NA	NA	NA	NA	NA	NA	NA	NA	NA	NA	NA	mediastinal	NA	NA	NA	NA	NA	NA	NA	NA	NA	NA	NA	NA	NA	NA
lymph_node_involvement_site-8	NA	NA	NA	NA	NA	NA	NA	NA	NA	NA	NA	NA	NA	NA	NA	NA	para-aortic	NA	NA	NA	NA	NA	NA	NA	NA	NA	NA	NA	NA	NA	NA	NA	retroperitoneal	NA	NA	NA	NA	NA	NA	NA	NA	NA	NA	NA	NA	NA	NA
lymph_node_involvement_site-9	NA	NA	NA	NA	NA	NA	NA	NA	NA	NA	NA	NA	NA	NA	NA	NA	retroperitoneal	NA	NA	NA	NA	NA	NA	NA	NA	NA	NA	NA	NA	NA	NA	NA	supraclavicular	NA	NA	NA	NA	NA	NA	NA	NA	NA	NA	NA	NA	NA	NA
lymph_node_involvement_site	NA	axillary	other	cervical	cervical	other	mesenteric	mesenteric	axillary	mediastinal	cervical	mesenteric	cervical	cervical	mesenteric	NA	axillary	axillary	cervical	NA	mesenteric	retroperitoneal	mesenteric	para-aortic	cervical	mediastinal	cervical	NA	cervical	NA	axillary	cervical	axillary	femoral	axillary	inguinal	cervical	axillary	inguinal	axillary	cervical	hilar	supraclavicular	other	other	other	other
masaoka_stage	NA	NA	NA	NA	NA	NA	NA	NA	NA	NA	NA	NA	NA	NA	NA	NA	NA	NA	NA	NA	NA	NA	NA	NA	NA	NA	NA	NA	NA	NA	NA	NA	NA	NA	NA	NA	NA	NA	NA	NA	NA	NA	NA	NA	NA	NA	NA
maximum_tumor_bulk_anatomic_site	NA	axillary lymph nodes	small intestine	cervical lymph nodes	cervical	breast	mesenteric lymph nodes	small intestine	NA	mediastinal	supraclavicular lymph nodes	colon	thyroid	cervical	small intestine	thyroid	paratracheal/mediastinal	cervical lymph nodes	lung	colon	NA	NA	NA	NA	NA	NA	NA	thyroid	cervical lymph nodes	soft tissue (muscle, ligaments, subcutaneous)	cervical lymph nodes	cervical lymph nodes	cervical lymph nodes	inguinal	NA	NA	mediastinal	mediastinal	NA	NA	mediastinal	NA	NA	NA	NA	posterior fossa	NA
maximum_tumor_dimension	NA	3.5	10	1.5	1.5	4	3	6	2	12	1.5	0.4	4.8	2	15	2	3.4	3	2.4	12	NA	NA	NA	NA	NA	NA	NA	5.5	4.4	5.4	4.5	2.7	7	3	3	2	5	4	0.42	1	17	3	3	NA	NA	1.8	10
mib1_positive_percentage_range	51 - 75%	NA	NA	NA	NA	NA	NA	NA	26 - 50%	76 - 100%	76 - 100%	76 - 100%	76 - 100%	76 - 100%	76 - 100%	76 - 100%	51 - 75%	0 - 25%	51 - 75%	26 - 50%	51 - 75%	51 - 75%	NA	NA	NA	NA	NA	NA	NA	NA	NA	NA	NA	76 - 100%	76 - 100%	51 - 75%	26 - 50%	76 - 100%	51 - 75%	51 - 75%	51 - 75%	51 - 75%	51 - 75%	NA	NA	76 - 100%	NA
month_of_dcc_upload	1	1	1	1	1	1	1	1	1	1	1	1	1	1	1	1	1	1	1	1	1	1	1	1	1	1	1	1	1	1	1	1	1	1	1	1	1	1	1	1	1	1	1	1	1	1	1
month_of_form_completion	4	10	11	8	3	3	12	9	3	12	12	12	12	1	1	1	9	10	10	8	12	2	12	5	5	5	5	7	7	12	7	7	7	4	11	2	2	2	4	11	2	2	11	9	11	3	11
nadir_cd4_counts	NA	NA	NA	NA	NA	NA	NA	NA	NA	NA	NA	NA	NA	NA	NA	NA	NA	NA	NA	NA	NA	NA	NA	NA	NA	NA	NA	NA	NA	NA	NA	NA	NA	NA	NA	NA	NA	NA	NA	NA	NA	NA	NA	NA	NA	NA	NA
number_of_lymphnodes_positive_by_he	NA	NA	NA	NA	NA	NA	NA	NA	NA	NA	NA	NA	NA	NA	NA	NA	NA	NA	NA	NA	NA	NA	NA	NA	NA	NA	NA	NA	NA	NA	NA	NA	NA	NA	NA	NA	NA	NA	NA	NA	NA	NA	NA	NA	NA	NA	NA
number_of_lymphnodes_positive_by_ihc	NA	NA	NA	NA	NA	NA	NA	NA	NA	NA	NA	NA	NA	NA	NA	NA	NA	NA	NA	NA	NA	NA	NA	NA	NA	NA	NA	NA	NA	NA	NA	NA	NA	NA	NA	NA	NA	NA	NA	NA	NA	NA	NA	NA	NA	NA	NA
numfractions	NA	NA	NA	NA	NA	NA	NA	NA	NA	NA	NA	NA	NA	NA	NA	NA	NA	NA	NA	NA	20	NA	NA	6	5	NA	NA	22	NA	NA	NA	NA	NA	NA	NA	15	NA	NA	NA	NA	NA	NA	NA	NA	NA	NA	NA
on_haart_therapy_at_cancer_diagnosis	NA	NA	NA	NA	NA	NA	NA	NA	NA	NA	NA	NA	NA	NA	NA	NA	NA	NA	NA	NA	NA	NA	NA	NA	NA	NA	NA	NA	NA	NA	NA	NA	NA	NA	NA	NA	NA	NA	NA	NA	NA	NA	NA	NA	NA	NA	NA
on_haart_therapy_prior_to_cancer_diagnosis	NA	NA	NA	NA	NA	NA	NA	NA	NA	NA	NA	NA	NA	NA	NA	NA	NA	NA	NA	NA	NA	NA	NA	NA	NA	NA	NA	NA	NA	NA	NA	NA	NA	NA	NA	NA	NA	NA	NA	NA	NA	NA	NA	NA	NA	NA	NA
other_dx	no	no	no	no	no	no	no	no	no	no	no	no	no	no	no	no	no	no	no	no	no	no	no	no	no	no	no	no	no	no	no	no	no	no	no	no	no	no	no	no	no	no	no	no	no	no	no
pathologic_m	NA	NA	NA	NA	NA	NA	NA	NA	NA	NA	NA	NA	NA	NA	NA	NA	NA	NA	NA	NA	NA	NA	NA	NA	NA	NA	NA	NA	NA	NA	NA	NA	NA	NA	NA	NA	NA	NA	NA	NA	NA	NA	NA	NA	NA	NA	NA
pathologic_n	NA	NA	NA	NA	NA	NA	NA	NA	NA	NA	NA	NA	NA	NA	NA	NA	NA	NA	NA	NA	NA	NA	NA	NA	NA	NA	NA	NA	NA	NA	NA	NA	NA	NA	NA	NA	NA	NA	NA	NA	NA	NA	NA	NA	NA	NA	NA
pathologic_stage	NA	NA	NA	NA	NA	NA	NA	NA	NA	NA	NA	NA	NA	NA	NA	NA	NA	NA	NA	NA	NA	NA	NA	NA	NA	NA	NA	NA	NA	NA	NA	NA	NA	NA	NA	NA	NA	NA	NA	NA	NA	NA	NA	NA	NA	NA	NA
pathologic_t	NA	NA	NA	NA	NA	NA	NA	NA	NA	NA	NA	NA	NA	NA	NA	NA	NA	NA	NA	NA	NA	NA	NA	NA	NA	NA	NA	NA	NA	NA	NA	NA	NA	NA	NA	NA	NA	NA	NA	NA	NA	NA	NA	NA	NA	NA	NA
person_neoplasm_cancer_status	tumor free	tumor free	tumor free	tumor free	with tumor	tumor free	tumor free	tumor free	with tumor	tumor free	tumor free	tumor free	tumor free	with tumor	tumor free	tumor free	NA	with tumor	tumor free	tumor free	with tumor	tumor free	tumor free	tumor free	with tumor	tumor free	tumor free	tumor free	tumor free	tumor free	tumor free	tumor free	with tumor	tumor free	tumor free	tumor free	tumor free	tumor free	tumor free	with tumor	tumor free	tumor free	with tumor	tumor free	NA	tumor free	tumor free
pos_lymph_node_location	NA	NA	NA	NA	NA	NA	NA	NA	NA	NA	NA	NA	NA	NA	NA	NA	NA	NA	NA	NA	NA	NA	NA	NA	NA	NA	NA	NA	NA	NA	NA	NA	NA	NA	NA	NA	NA	NA	NA	NA	NA	NA	NA	NA	NA	NA	NA
pos_lymph_node_location_other	NA	NA	NA	NA	NA	NA	NA	NA	NA	NA	NA	NA	NA	NA	NA	NA	NA	NA	NA	NA	NA	NA	NA	NA	NA	NA	NA	NA	NA	NA	NA	NA	NA	NA	NA	NA	NA	NA	NA	NA	NA	NA	NA	NA	NA	NA	NA
prescribed_dose	NA	NA	NA	NA	NA	NA	NA	NA	NA	NA	NA	NA	NA	NA	NA	NA	NA	NA	NA	NA	NA	NA	NA	NA	NA	NA	NA	NA	NA	NA	NA	NA	NA	NA	NA	NA	NA	NA	NA	NA	NA	NA	NA	NA	NA	NA	NA
prescribed_dose_units	NA	NA	NA	NA	NA	NA	NA	NA	NA	NA	NA	NA	NA	NA	NA	NA	NA	NA	NA	NA	NA	NA	NA	NA	NA	NA	NA	NA	NA	NA	NA	NA	NA	NA	NA	NA	NA	NA	NA	NA	NA	NA	NA	NA	NA	NA	NA
primary_lymph_node_presentation_assessment	NA	NA	NA	NA	NA	NA	NA	NA	NA	NA	NA	NA	NA	NA	NA	NA	NA	NA	NA	NA	NA	NA	NA	NA	NA	NA	NA	NA	NA	NA	NA	NA	NA	NA	NA	NA	NA	NA	NA	NA	NA	NA	NA	NA	NA	NA	NA
primary_pattern	NA	NA	NA	NA	NA	NA	NA	NA	NA	NA	NA	NA	NA	NA	NA	NA	NA	NA	NA	NA	NA	NA	NA	NA	NA	NA	NA	NA	NA	NA	NA	NA	NA	NA	NA	NA	NA	NA	NA	NA	NA	NA	NA	NA	NA	NA	NA
primary_therapy_outcome_success	complete remission/response	complete remission/response	complete remission/response	progressive disease	complete remission/response	complete remission/response	complete remission/response	complete remission/response	partial remission/response	complete remission/response	complete remission/response	complete remission/response	complete remission/response	progressive disease	complete remission/response	complete remission/response	stable disease	progressive disease	complete remission/response	complete remission/response	complete remission/response	stable disease	progressive disease	complete remission/response	stable disease	complete remission/response	complete remission/response	complete remission/response	complete remission/response	complete remission/response	complete remission/response	complete remission/response	complete remission/response	complete remission/response	complete remission/response	complete remission/response	complete remission/response	complete remission/response	complete remission/response	complete remission/response	partial remission/response	complete remission/response	progressive disease	complete remission/response	NA	complete remission/response	NA
prior_aids_conditions	NA	NA	NA	NA	NA	NA	NA	NA	NA	NA	NA	NA	NA	NA	NA	NA	NA	NA	NA	NA	NA	NA	NA	NA	NA	NA	NA	NA	NA	NA	NA	NA	NA	NA	NA	NA	NA	NA	NA	NA	NA	NA	NA	NA	NA	NA	NA
project_code	tcga	tcga	tcga	tcga	tcga	tcga	tcga	tcga	tcga	tcga	tcga	tcga	tcga	tcga	tcga	tcga	tcga	tcga	tcga	tcga	tcga	tcga	tcga	tcga	tcga	tcga	tcga	tcga	tcga	tcga	tcga	tcga	tcga	tcga	tcga	tcga	tcga	tcga	tcga	tcga	tcga	tcga	tcga	tcga	tcga	tcga	tcga
psa_value	NA	NA	NA	NA	NA	NA	NA	NA	NA	NA	NA	NA	NA	NA	NA	NA	NA	NA	NA	NA	NA	NA	NA	NA	NA	NA	NA	NA	NA	NA	NA	NA	NA	NA	NA	NA	NA	NA	NA	NA	NA	NA	NA	NA	NA	NA	NA
race	white	white	asian	asian	asian	asian	asian	asian	white	asian	asian	asian	asian	asian	asian	asian	asian	asian	asian	white	black or african american	white	white	white	white	white	white	white	white	white	white	asian	white	white	white	white	white	white	white	white	white	white	white	white	white	white	white
radiation_dosage	NA	NA	NA	NA	NA	NA	NA	NA	36	NA	NA	NA	NA	NA	NA	NA	NA	NA	NA	NA	40	NA	NA	1200	1000	NA	NA	39.6	NA	NA	NA	NA	NA	NA	NA	30	25.2	27	30	NA	30.6	NA	NA	NA	NA	NA	NA
radiation_therapy	no	no	no	no	no	no	no	no	no	no	no	no	no	no	no	no	no	no	no	no	no	no	no	no	no	no	no	yes	no	no	no	no	no	no	yes	yes	yes	yes	yes	no	yes	no	no	no	NA	no	no
radiation_treatment_ongoing	NA	NA	NA	NA	NA	NA	NA	NA	no	NA	NA	NA	NA	NA	NA	NA	NA	NA	NA	NA	no	NA	NA	no	no	NA	NA	no	NA	NA	NA	NA	NA	NA	NA	no	no	no	no	NA	no	NA	NA	NA	NA	NA	NA
radiation_type	NA	NA	NA	NA	NA	NA	NA	NA	external	NA	NA	NA	NA	NA	NA	NA	NA	NA	NA	NA	external	NA	NA	external beam	external beam	NA	NA	external	NA	NA	NA	NA	NA	NA	NA	external	external	external	external	NA	external	NA	NA	NA	NA	NA	NA
radiation_type_notes	NA	NA	NA	NA	NA	NA	NA	NA	NA	NA	NA	NA	NA	NA	NA	NA	NA	NA	NA	NA	NA	NA	NA	NA	NA	NA	NA	NA	NA	NA	NA	NA	NA	NA	NA	NA	NA	NA	NA	NA	NA	NA	NA	NA	NA	NA	NA
radiations	NA	NA	NA	NA	NA	NA	NA	NA	NA	NA	NA	NA	NA	NA	NA	NA	NA	NA	NA	NA	NA	NA	NA	NA	NA	NA	NA	NA	NA	NA	NA	NA	NA	NA	NA	NA	NA	NA	NA	NA	NA	NA	NA	NA	NA	NA	NA
regimen_number	NA	NA	NA	NA	NA	NA	NA	NA	NA	NA	NA	NA	NA	NA	NA	NA	NA	NA	NA	NA	NA	NA	NA	NA	NA	NA	NA	NA	NA	NA	NA	NA	NA	NA	NA	NA	NA	NA	NA	NA	NA	NA	NA	NA	NA	NA	NA
route_of_administration	NA	NA	NA	NA	NA	NA	NA	NA	NA	NA	NA	NA	NA	NA	NA	NA	NA	NA	NA	NA	NA	NA	NA	NA	NA	NA	NA	NA	NA	NA	NA	NA	NA	NA	NA	NA	NA	NA	NA	NA	NA	NA	NA	NA	NA	NA	NA
secondary_pattern	NA	NA	NA	NA	NA	NA	NA	NA	NA	NA	NA	NA	NA	NA	NA	NA	NA	NA	NA	NA	NA	NA	NA	NA	NA	NA	NA	NA	NA	NA	NA	NA	NA	NA	NA	NA	NA	NA	NA	NA	NA	NA	NA	NA	NA	NA	NA
serum_markers	NA	NA	NA	NA	NA	NA	NA	NA	NA	NA	NA	NA	NA	NA	NA	NA	NA	NA	NA	NA	NA	NA	NA	NA	NA	NA	NA	NA	NA	NA	NA	NA	NA	NA	NA	NA	NA	NA	NA	NA	NA	NA	NA	NA	NA	NA	NA
system_version	7th	7th	7th	7th	7th	7th	7th	7th	7th	7th	7th	7th	7th	7th	7th	7th	7th	7th	7th	7th	6th	6th	6th	NA	5th	5th	4th	NA	NA	NA	NA	NA	NA	7th	7th	6th	7th	7th	7th	6th	7th	6th	7th	7th	7th	7th	7th
targeted_molecular_therapy	yes	yes	no	yes	yes	yes	yes	yes	yes	yes	yes	yes	yes	yes	yes	yes	yes	yes	yes	yes	yes	yes	yes	yes	yes	yes	yes	yes	yes	yes	yes	yes	yes	yes	yes	yes	yes	yes	yes	yes	yes	yes	yes	yes	NA	no	no
tertiary_pattern	NA	NA	NA	NA	NA	NA	NA	NA	NA	NA	NA	NA	NA	NA	NA	NA	NA	NA	NA	NA	NA	NA	NA	NA	NA	NA	NA	NA	NA	NA	NA	NA	NA	NA	NA	NA	NA	NA	NA	NA	NA	NA	NA	NA	NA	NA	NA
therapy_type_notes	NA	NA	NA	NA	NA	NA	NA	NA	NA	NA	NA	NA	NA	NA	NA	NA	NA	NA	NA	NA	NA	NA	NA	NA	NA	NA	NA	NA	NA	NA	NA	NA	NA	NA	NA	NA	NA	NA	NA	NA	NA	NA	NA	NA	NA	NA	NA
tissue_prospective_collection_indicator	yes	yes	yes	yes	yes	yes	yes	yes	yes	no	no	no	yes	yes	yes	yes	no	no	no	yes	no	no	no	no	no	no	no	no	no	no	no	no	no	no	no	no	no	no	no	no	no	no	no	no	no	no	yes
tissue_retrospective_collection_indicator	no	no	no	no	no	no	no	no	no	yes	yes	yes	no	no	no	no	yes	yes	yes	no	yes	yes	yes	yes	yes	yes	yes	yes	yes	yes	yes	yes	yes	yes	yes	yes	yes	yes	yes	yes	yes	yes	yes	yes	yes	yes	no
tissue_source_site	fa	fa	fa	fa	fa	fa	fa	fa	fa	ff	ff	ff	ff	ff	ff	ff	ff	ff	ff	fm	g8	g8	g8	g8	g8	g8	g8	gr	gr	gr	gr	gr	gr	gs	gs	gs	gs	gs	gs	gs	gs	gs	gs	rq	rq	rq	vb
total_dose_units	NA	NA	NA	NA	NA	NA	NA	NA	NA	NA	NA	NA	NA	NA	NA	NA	NA	NA	NA	NA	NA	NA	NA	NA	NA	NA	NA	NA	NA	NA	NA	NA	NA	NA	NA	NA	NA	NA	NA	NA	NA	NA	NA	NA	NA	NA	NA
tumor_tissue_site-2	NA	other extranodal site	NA	NA	NA	NA	NA	NA	NA	NA	NA	NA	NA	NA	NA	NA	bone	sinus	soft tissue (muscle ligaments subcutaneous)	small intestine	NA	NA	other extranodal site	NA	NA	NA	NA	NA	NA	soft tissue (muscle ligaments subcutaneous)	skin	NA	lung	NA	testes	NA	NA	NA	NA	NA	NA	NA	NA	NA	skin	NA	NA
tumor_tissue_site-3	NA	NA	NA	NA	NA	NA	NA	NA	NA	NA	NA	NA	NA	NA	NA	NA	bone marrow	NA	brain	NA	NA	NA	NA	NA	NA	NA	NA	NA	NA	NA	soft tissue (muscle ligaments subcutaneous)	NA	pleura/pleural effusion	NA	NA	NA	NA	NA	NA	NA	NA	NA	NA	NA	soft tissue (muscle ligaments subcutaneous)	NA	NA
tumor_tissue_site-4	NA	NA	NA	NA	NA	NA	NA	NA	NA	NA	NA	NA	NA	NA	NA	NA	liver	NA	thyroid	NA	NA	NA	NA	NA	NA	NA	NA	NA	NA	NA	NA	NA	NA	NA	NA	NA	NA	NA	NA	NA	NA	NA	NA	NA	NA	NA	NA
tumor_tissue_site-5	NA	NA	NA	NA	NA	NA	NA	NA	NA	NA	NA	NA	NA	NA	NA	NA	pleura/pleural effusion	NA	lung	NA	NA	NA	NA	NA	NA	NA	NA	NA	NA	NA	NA	NA	NA	NA	NA	NA	NA	NA	NA	NA	NA	NA	NA	NA	NA	NA	NA
tumor_tissue_site-6	NA	NA	NA	NA	NA	NA	NA	NA	NA	NA	NA	NA	NA	NA	NA	NA	other extranodal site	NA	NA	NA	NA	NA	NA	NA	NA	NA	NA	NA	NA	NA	NA	NA	NA	NA	NA	NA	NA	NA	NA	NA	NA	NA	NA	NA	NA	NA	NA
tumor_tissue_site	stomach	liver	small intestine	NA	NA	breast	NA	small intestine	NA	NA	NA	colon	NA	NA	small intestine	thyroid	adrenal	brain	adrenal	colon	ascites/peritoneum	NA	ascites/peritoneum	other extranodal site	NA	NA	NA	thyroid	NA	bone	bone	NA	soft tissue (muscle ligaments subcutaneous)	NA	bone	NA	NA	NA	NA	NA	NA	NA	NA	brain	bone	brain	stomach
units	NA	NA	NA	NA	NA	NA	NA	NA	gy	NA	NA	NA	NA	NA	NA	NA	NA	NA	NA	NA	gy	NA	NA	cgy	cgy	NA	NA	gy	NA	NA	NA	NA	NA	NA	NA	gy	gy	gy	gy	NA	gy	NA	NA	NA	NA	NA	NA
weight	82	85	60	58	61	60	65	50	67	58.9	89.9	41.5	81.9	52.5	48.1	60.1	43.9	73	66	69.5	60	105.7	127.7	59.2	91.8	90.5	72.5	77.5	68	76.1	117.1	54.5	96.8	68	85	90	58	54	85	77	68	80	50	58	72	68.2	75
withdrawn	false	false	false	false	false	false	false	false	false	false	false	false	false	false	false	false	false	false	false	false	false	false	false	false	false	false	false	false	false	false	false	false	false	false	false	false	false	false	false	false	false	false	false	false	false	false	false
year_of_dcc_upload	2016	2016	2016	2016	2016	2016	2016	2016	2016	2016	2016	2016	2016	2016	2016	2016	2016	2016	2016	2016	2016	2016	2016	2016	2016	2016	2016	2016	2016	2016	2016	2016	2016	2016	2016	2016	2016	2016	2016	2016	2016	2016	2016	2016	2016	2016	2016
year_of_form_completion	2013	2013	2014	2014	2015	2015	2014	2014	2015	2011	2011	2011	2011	2012	2012	2012	2014	2013	2013	2014	2012	2013	2014	2012	2012	2013	2013	2014	2014	2014	2014	2014	2014	2015	2014	2015	2015	2015	2015	2014	2015	2015	2014	2014	2014	2015	2014
year_of_initial_pathologic_diagnosis	2012	2012	2012	2013	2013	2013	2013	2013	2013	2010	2010	2010	2011	2011	2010	2011	2010	2012	2011	2011	2006	2008	2009	1987	2000	2002	1996	2001	2005	2010	2010	2010	2009	2012	2011	2004	2013	2010	2011	2005	2012	2005	2011	2012	2011	2013	2013
